# Supplementary material for: Translational control in the spinal cord regulates gene expression and pain hypersensitivity in the chronic phase of neuropathic pain
Source: eLife. 2026 Apr 10;13:RP100451. doi: 10.7554/eLife.100451 (PMC13068433; doi:10.7554/eLife.100451)
Supplement: Figure 2—source data 1. [file elife-100451-fig2-data1.zip]

Archive with 1 entries (1 files):
- Figure_2,_Source_Data_1.pdf
