# Supplementary material for: Translational control in the spinal cord regulates gene expression and pain hypersensitivity in the chronic phase of neuropathic pain
Source: eLife. 2026 Apr 10;13:RP100451. doi: 10.7554/eLife.100451 (PMC13068433; doi:10.7554/eLife.100451)
Supplement: Supplementary file 2. [file elife-100451-supp2.xlsx]

## Sheet: Sheet1
Oligo ID	Target	Full Sequence
1442669	EIF4E	GsCoAoGoCsAsGsTsAsTsCsTsTsTsTsCoCoTsTsG
676630	control	CsCoToAoTsAsGsGsAsCsTsAsTsCsCsAoGoGoAsA
key:	orange: 2'MOE-modified sugar €
	black: DNA
	linkers: are backbone, where o is PO backbone and s is phosphorothioate backbone
